# Supplementary material for: Global Proteomic Analysis Reveals High Light Intensity Adaptation Strategies and Polyhydroxyalkanoate Production in Rhodospirillum rubrum Cultivated With Acetate as Carbon Source
Source: Front Microbiol. 2020 Mar 25;11:464. doi: 10.3389/fmicb.2020.00464 (PMC7109303; doi:10.3389/fmicb.2020.00464)
Supplement: TABLE S2 — Duplication phenomenon related proteins identified during proteomic analysis. [file Table_2.XLSX]

## Sheet: Feuil1
Accession number	Locus Tag	Description	Identified peptides	WT strain succinc acid post vs WT strain succinic acid pre		WT strain acetic acid post vs WT strain acetic acid pre		Acetate competent strain post vs Acetate competent strain pre		Acetate competent strain post vs WT strain acetic acid post		Acetate competent strain pre vs WT strain acetic acid pre
				p-value	Fold change	p-value	Fold change	p-value	Fold change	p-value	Fold change	p-value	Fold change
Q2RPZ8	Rru_A3002	Nicotinamidase	5	0.39886	0.919	0.0881	0.800	0.36578	1150	0.70175	1053	0.03809	0.732
Q2RPZ7	Rru_A3003	Transcriptional regulator. GntR family	4	0.50923	0.851	0.86452	0.931	0.32105	1370	0.55767	0.832	0.29916	0.565
Q2RPZ6	Rru_A3004	Aminotransferase. class I and II	1	0.59459	0.913	4.83E-05	0.275	0.00474	0.420	0.03197	1546	0.90804	1012
Q2RPZ4	Rru_A3006	Uncharacterized protein	4	0.0565	1954	0.36413	0.626	0.43059	0.821	0.20122	1915	0.17535	1460
Q2RPZ3	Rru_A3007	SOUL heme-binding protein	5	0.32631	1350	0.10678	1322	0.11733	1178	0.99771	1000	0.36237	1123
Q2RPZ1	Rru_A3009	Aminotransferase	1	0.87199	0.938	0.87779	0.992	0.34054	0.814	0.92062	0.978	0.00993	1193
Q2RPZ0	Rru_A3010	Transcriptional regulator. DeoR family	1	0.49914	0.451	0.3668	2131	0.67406	1178	0.94896	0.967	0.39497	1749
Q2RPY5	Rru_A3015	Twin-arginine translocation pathway signal	3	0.39438	0.273	0.54981	2035	0.08629	2516	0.48088	0.395	0.22027	0.319
Q2RPY0	Rru_A3020	Uncharacterized protein	5	0.32127	0.722	0.35797	2754	0.41815	0.648	0.27625	0.204	0.74354	0.867
Q2RPX5	Rru_A3025	Uncharacterized protein	3	0.32813	0.577	0.65775	1216	0.386	0.654	0.16445	0.284	0.05775	0.529
Q2RPW2	Rru_A3038	Uncharacterized protein	4	0.11838	0.669	0.28609	0.830	0.00738	1752	0.00161	2810	0.06255	1331
Q2RPV8	Rru_A3042	Uncharacterized protein	3	0.27747	0.581	0.99186	1005	0.05732	0.527	0.51605	0.811	0.29607	1546
Q2RPV3	Rru_A3047	Uncharacterized protein	1	0.25033	0.652	0.85694	0.976	0.72175	0.898	0.16512	2034	0.0053	2210
Q2RPV2	Rru_A3048	Glycine dehydrogenase (Decarboxylating) beta subunit	5	0.68258	0.891	0.28056	0.689	0.10772	0.829	0.05524	2234	0.00556	1857
Q2RPU9	Rru_A3051	Aminomethyltransferase	5	0.11106	1427	0.81784	1047	0.1931	0.746	0.80008	1053	0.11314	1477
Q2RPU8	Rru_A3052	Uncharacterized protein	3	0.63837	0.931	0.19264	0.770	0.97538	1003	0.00317	2784	0.0021	2136
Q2RPU3	Rru_A3057	Alkyl hydroperoxide reductase/ Thiol specific antioxidant/ Mal allergen	3	0.73045	1126	0.442	0.730	0.68077	0.788	0.11146	1937	0.41412	1794
Q2RPU2	Rru_A3058	Putative suppressor for copper-sensitivity B	4	0.21623	1241	0.40194	0.800	0.601	1051	0.00027	2794	0.00803	2126
Q2RPT8	Rru_A3062	Methylmalonyl-CoA mutase	3	0.07553	2534	0.86623	0.938	0.56594	1145	0.19985	1656	0.21691	1356
Q2RPT7	Rru_A3063	Crotonyl-CoA carboxylase/reductase	5	0.03048	1929	0.13806	0.637	0.1422	1792	0.0477	3648	0.29479	1297
Q2RPT6	Rru_A3064	methylsuccinyl-CoA dehydrogenase	5	0.09208	1281	0.10792	0.696	0.19841	1259	0.00364	3706	0.02786	2048
Q2RPS4	Rru_A3076	ATP:cob(I)alamin adenosyltransferase	5	0.01338	1379	0.00471	1949	0.0003	1719	0.00029	1840	0.00218	2087
Q2RPS3	Rru_A3077	Electron transfer flavoprotein beta-subunit	5	0.44581	1061	0.01658	0.794	0.24849	1184	0.00061	3668	0.01622	2461
Q2RPS2	Rru_A3078	Electron transfer flavoprotein	5	0.1357	1143	0.87579	0.975	0.32648	1083	0.00018	2911	0.00031	2622
Q2RPS1	Rru_A3079	3-hydroxyacyl-CoA dehydrogenase	4	0.32081	1100	0.18075	1155	0.03819	1401	0.00039	4078	0.01017	3363
Q2RPR7	Rru_A3083	NADPH-dependent FMN reductase	5	0.017	1754	0.03889	2010	0.08552	1298	0.01037	1825	1.10E-05	2825
Q2RPR5	Rru_A3085	Pyrrolo-quinoline quinone	5	0.13386	0.898	0.94719	0.989	0.21018	0.907	0.0044	2198	0.00097	2396
Q2RPR4	Rru_A3086	Uncharacterized protein	5	0.81817	0.985	0.40397	0.887	0.1342	0.905	0.00175	1690	0.00854	1657
Q2RPQ8	Rru_A3092	Parallel beta-helix repeat	5	0.39588	0.772	0.24072	0.847	0.64035	0.865	0.01221	2968	0.0739	2906
Q2RPQ3	Rru_A3097	Uncharacterized protein	5	0.11044	1269	0.13664	1605	0.41459	1238	0.01303	1922	0.08142	2491
Q2RPP8	Rru_A3102	Sugar transferase	1	0.24345	0.501	0.68848	0.709	0.13291	0.381	0.49874	1883	0.08764	3506
Q2RPP5	Rru_A3105	Glycosyl transferases group 1	2	0.23599	0.819	0.03446	0.524	0.20621	1356	0.00333	6187	0.06159	2389
Q2RPN8	Rru_A3112	4-cresol dehydrogenase (Hydroxylating)	4	0.96385	1009	0.44517	0.914	0.15782	0.862	0.07609	0.818	0.27864	0.867
Q2RPN7	Rru_A3113	Uncharacterized protein	1	0.40816	0.526	0.92497	0.928	0.77737	1154	0.02543	1754	0.68826	1411
Q2RPN6	Rru_A3114	Polysaccharide deacetylase	1	0.99672	1002	0.07125	0.229	0.78202	1076	0.00431	3855	0.58301	0.818
Q2RPN5	Rru_A3115	ATPase	3	0.58949	0.874	0.12462	0.446	0.11767	1204	0.06334	2728	0.93425	1011
Q2RPN4	Rru_A3116	Uncharacterized protein	5	0.60767	0.890	0.0226	0.580	0.67764	0.939	0.01612	2347	0.00645	1451
Q2RPN3	Rru_A3117	Polysaccharide export protein	1	0.58154	0.706	0.47399	0.328	0.6055	1787	0.46067	2769	0.58971	0.508
